# Supplementary material for: The origin, connectivity, and individual specialization of island wolves after deer extirpation
Source: Ecol Evol. 2024 Apr 16;14(4):e11266. doi: 10.1002/ece3.11266 (PMC11021858; doi:10.1002/ece3.11266)
Supplement: Supplementary file 1 — Data S1. [file ECE3-14-e11266-s002.xlsx]

## Sheet: primers
SNP_id	Primer_sequence_forward	Primer_sequence_reverse	#SNPs
CL07_F	TTCCAGATGTGGGTAAAGGAC	CCAGGCTCTTCCTCTCAGTC	1
CL08_F	TCGTGGAAAAGGTGAGTGC	CAGCCTCCAAAGGTCACAG	1
CL09_F	AGAGAAGGGGACAGGAAGG	TCCACTCTCACAACCACATC	1
CL12_F	GGGAGGATGGGTTAAGATACG	GCTCTTTGTCTGGAATGCC	1
CL22_F	GTGCCCTACAAACAAAATCCC	TGAAGCACTAGCAAGAAGGC	1
CL23_F	CACTGAGGAATGCTGGGAAG	GTCTACTCCAGTGTCTGTGG	2
CL25_F	CCTTCAGCCTCAGCTTACC	AGAGGTTGGTCCTGTGTGG	1
CL26_F	CAGTCACAATGGGGTGTCAG	GCGGGAGGTAGTATTACTGGT	1
CL28_F	ATGGAACGATACAGTGGGTG	TCACTCTGGAGACCAAGACG	1
CL32_F	CTCCTTTCTGAGAGGTACTGTC	TGCTATGTAGGTGCTTTCAGG	2
CL36_F	AATCACACACGAGCAACACC	CCTGCTTGTCCTGGGATGA	2
CL38_F	GGCAAGAATATCTGGACCAATC	AGATGAGCAGAATACCATCTTCC	1
W01_F	TGTGGCACTATATGTCATTCCTC	GGTATTTCCATGTGTGCTGAG	2
W02_F	GGTAGACAAAAGTAAACCACCTC	AGAACCAAAGAAAGTTGGCTTG	1
W04_F	CTCCTTCCATGAGGCACTTC	ATTGGTGGTGGCTCAGAAC	2
W05_F	GGTCACAGAAGGCAAATCAC	CCATCTTGGGTAGGCAACTT	1
W06_F	ATGGCTTGGACAAAGGTAGC	AGAATCTTAGAGGAAGTGATGGC	1
W07_F	CAGGCTGGAGATATTGCTGG	TGGAAATATGTGTCCCTGTGC	1
W08_F	CATCCTAATCCCCTGACTGC	CTGAACTGTCCCACCTTCTG	2
W09_F	TGCCACTATCATCTCAATCTGC	ACATCTCCATGACAACAAAGTG	1
W10_F	CGAGGTGTCAAGTGCTAGG	CAGGAGGTGCTTGCTAAATTAC	1
W11_F	CCATGCGGACACTTTCACA	ACACTTGGGTCTGTTGGATG	1
W12_F	AGTTCCTCAACCAGGGCTC	GGGCTAGTGAAGTGTGACTC	1
W13_F	CGCTCATGGACTCACTGTAG	CTGGTCACAAGGGTTCATTG	1
W14_F	TGACTGTATTCTGGGGATGC	TTGTCAACTCCACACTCACG	1
W16_F	ACCTCAGTTCATTCAACCCTG	GCAATTTCTGTCTCCCCTCC	1
W17_F	CAGCAGTAGTGAATTTCCTTGC	AAGTTGTGATGACCCCTGTG	1
W18_F	AACAATCTCTAGGTCACAGTCC	GCCCAAAGCCAATTAACGAC	1
W19_F	TCCTCCCCTCCACATTTTAC	TCCGCCCTCTCCAATTTTC	1
W20_F	AGCAATCAGGTGGAACAGTG	GCTGTGTTGGGTGACTCTG	1
W21_F	CAAACAGAAGCCAAAGGGTC	TGAGGGCACACATTATCCTTG	1
W22_F	GAACAGGTCACAGCAGGAAG	CACAAAGGAGGCAGAGGTC	1
SRY_F	GAACGCATTCTTGGTGTGGTC	TGATCTCTGAGTTTTGCATTTG	NA
